# Supplementary material for: The Cost-Effectiveness of Vaccination of Older Adults with an MF59-Adjuvanted Quadrivalent Influenza Vaccine Compared to Other Available Quadrivalent Vaccines in Germany
Source: Vaccines (Basel). 2022 Aug 25;10(9):1386. doi: 10.3390/vaccines10091386 (PMC9503029; doi:10.3390/vaccines10091386)
Supplement: Supplementary file 1 [file vaccines-10-01386-s001.zip]

Archive with 1 entries (1 files):
- vaccines-1809754-supplementary.pdf
